# Supplementary material for: Liprin‐α1 contributes to oncogenic MAPK signaling by counteracting ERK activity
Source: Mol Oncol. 2024 Jan 24;18(3):662–76. doi: 10.1002/1878-0261.13593 (PMC10920090; doi:10.1002/1878-0261.13593)
Supplement: Supplementary file 4 — Table S1. Drug sensitivity scores (DSS) for MDA‐MB‐231, UT‐SCC‐42A, UT‐SCC‐24A, BT‐474, and UT‐SCC‐95 cell lines. A: DSS scores for all the 527 compounds tested in MDA‐MB‐231 shScramble and shPPFIA1 cells as measured by cell viability and cytotoxicity assays. B‐E: DSS scores for 23 compounds tested in UT‐SCC‐42A, UT‐SCC‐24A and BT‐474 shScramble and shPPFIA1 cells, as well as in UT‐SCC‐95 transduced with PPFIA1‐overexpressing and control vector. [file MOL2-18-662-s002.xlsx]

## Sheet: MDA-MB-231_1A
Supplementary Table 1A. DSS scores for all the tested 527 compounds in MDA-MB-231 breast cancer
cells as measured by cell viability (CellTiter-Glo) and cytotoxity (CellTox Green) assays.
COMPOUND ID	DRUG_NAME	MDA-MB-231 ShScr_CTG	MDA-MB-231 shPPFIA1_CTG	MDA-MB-231 ShScr_CTX	MDA-MB-231 shPPFIA1_CTX
FIMM000060-004	Pilocarpine	0	0	0	0
FIMM000143-003	Lovastatin	0	0	0	0
FIMM000160-003	Gefitinib	2.3	2.3	0	0
FIMM000170-003	Metformin	0	0	0	0
FIMM000171-004	Anagrelide	0	0	0	0
FIMM000172-004	Imatinib	0	1.5	0	1.4
FIMM000173-003	Idarubicin	10.7	6.4	7.5	6.6
FIMM000176-002	Vatalanib	0	0	0	0
FIMM000183-003	Erlotinib	4	2.8	0	0
FIMM000227-002	Dexamethasone	0	0	0	0
FIMM000239-003	Auranofin	4.2	3.2	0.4	0
FIMM000249-004	Tretinoin	0	0	0	0
FIMM000255-003	Simvastatin	2.8	0	0	0
FIMM000257-002	Goserelin	0	0	0	0
FIMM000262-004	Raloxifene	3.1	3.5	0	0.4
FIMM000263-003	Camptothecin	10.4	0.8	0.7	2
FIMM000264-007	Plicamycin	11.6	6.2	7.1	8.5
FIMM000269-004	Rofecoxib	0	0	0	0
FIMM000274-003	Lapatinib	0	0	0	0
FIMM000287-002	Bortezomib	23.1	21.3	24.3	26.8
FIMM000290-004	Letrozole	0	0	0	0
FIMM000296-002	Bexarotene	0	0	0	0
FIMM000298-004	Celecoxib	0	0	0	0
FIMM000303-004	Anastrozole	0	0	0	0
FIMM000304-003	Bicalutamide	0.2	0	0	0
FIMM000321-002	Clofarabine	6.5	0	0	0
FIMM000326-003	Lomustine	0	0	0	0
FIMM000337-003	Vincristine	8.1	0	6	4.9
FIMM000344-003	Vinorelbine	19.9	0	2.7	7.2
FIMM000356-005	Altretamine	0	0	0	0
FIMM000360-003	Aminoglutethimide	0	0	0	0
FIMM000370-003	Vinblastine	9.6	0	9.2	9
FIMM000377-005	Chlorambucil	0	0	0	0
FIMM000390-004	Thalidomide	0	0	0	0
FIMM000396-002	Clomifene	5.1	3.7	6.1	7.9
FIMM000397-004	Dacarbazine	0	0	0	0
FIMM000403-004	Cyclophosphamide	0	0	0	0
FIMM000406-003	Cytarabine	1.6	0	0	0
FIMM000416-004	Disulfiram	14.3	6.5	7	6.4
FIMM000428-003	Finasteride	0	0	0	0
FIMM000439-004	Fluorouracil	0.6	0	0	0
FIMM000446-003	Flutamide	0.3	0	0	0
FIMM000463-004	Ifosfamide	0	0	0	0
FIMM000464-003	Imiquimod	2.7	0	0	0.9
FIMM000469-002	Levamisole	0	0	0	0
FIMM000482-005	Melphalan	0.4	0	0	0
FIMM000484-002	Methylprednisolone	0	0	0	0
FIMM000490-004	Mitoxantrone	3.2	0	0	0
FIMM000491-003	Paclitaxel	12.8	0	9.2	8.8
FIMM000519-002	Prednisolone	0	0	0	0
FIMM000521-004	Procarbazine	0	0	0	0
FIMM000523-002	Prednisone	0	0	0	0
FIMM000528-005	Mepacrine	21.1	18.6	18.6	18.5
FIMM000556-005	Topotecan	5.8	0	1.5	0.8
FIMM000560-004	Temozolomide	2.6	1.8	0	0
FIMM000617-004	Fulvestrant	0	0	0	0
FIMM000618-004	Megestrol acetate	0	0	0	0
FIMM000620-004	Tamoxifen	1	1.8	1.8	6.3
FIMM000640-003	Mechlorethamine	0	0	0	0
FIMM000649-004	Methotrexate	4	2.8	0	0
FIMM000773-002	Nilutamide	0	0	0	0
FIMM000822-003	Mitotane	0	0	0	0
FIMM000833-003	Allopurinol	0	0	0	0
FIMM000862-003	Busulfan	0.2	0	0	0
FIMM000914-002	Deferoxamine	2.7	2.5	0	0
FIMM000983-003	Hydroxyurea	0	0	0	0
FIMM001000-003	Mercaptopurine	12	5.1	0	0
FIMM001062-003	Thioguanine	10.2	5.1	0	0
FIMM001171-003	Carmustine	0	0	0	0
FIMM001217-003	Thio-TEPA	0.9	0.9	0	0
FIMM001220-003	Pipobroman	0	0	0	0
FIMM001244-002	Tacrolimus	0	0	0	0
FIMM001376-002	Itraconazole	5.6	4.8	0	0
FIMM001823-004	AT 101	14.4	12.2	0	0
FIMM002337-002	BI 2536	11.3	0	0	0.3
FIMM002374-001	SN-38	7.6	0.2	2	14.9
FIMM003268-001	Orantinib	0	0	16.2	10.8
FIMM003569-002	Pravastatin	1.8	2.5	0	0
FIMM003593-003	Exemestane	1.4	0	0	0
FIMM003635-002	Raltitrexed	0	0	0	0
FIMM003684-002	Irinotecan	0.3	0	0	0
FIMM003705-001	Palbociclib	2.4	0	0	0
FIMM003706-001	AT9283	0.5	0	0.8	0.2
FIMM003707-002	Navitoclax	4.4	4.4	12.4	15.2
FIMM003708-001	Selumetinib	5.2	0.3	8	3.8
FIMM003709-001	Veliparib	0	0	0	0
FIMM003710-001	Afatinib	1.4	0.2	0	0
FIMM003711-001	Dovitinib	0	0	0	0
FIMM003712-001	Obatoclax	0	0	0	0
FIMM003713-001	Crizotinib	0	0.1	0	0
FIMM003714-001	Danusertib	0	0	0.2	0
FIMM003715-001	Foretinib	2.2	0	0	0
FIMM003716-001	Abiraterone	0.9	0	0	0
FIMM003717-001	Tanespimycin	12.3	6.7	3.1	2
FIMM003718-001	Alvespimycin	7.2	4.8	0.6	0
FIMM003719-001	SNS-032	13.1	5.8	6.3	10.5
FIMM003720-001	ABT-751	4.5	0	0.1	2.1
FIMM003721-001	Serdemetan	0.7	3	0	0
FIMM003722-001	BIIB021	15.9	10.8	2.8	3.1
FIMM003723-001	CUDC-101	9.8	6.2	7.4	10.2
FIMM003724-001	Decitabine	1	0.9	0	0
FIMM003725-001	Alvocidib	15.2	10.6	7.4	11.9
FIMM003726-001	MGCD-265	5.5	1.5	0	0
FIMM003727-001	Amonafide	8.2	3.5	2.5	1
FIMM003728-001	Tipifarnib	4	3.5	0.8	5.9
FIMM003729-001	Pimasertib	12.4	2.4	11.7	6.2
FIMM003730-001	Ponatinib	3.6	0.1	0	1
FIMM003732-001	Perifosine	0.9	0	0	0.9
FIMM003733-001	Motesanib	0	0	0.3	0
FIMM003734-002	Cediranib	7.5	7	0	0
FIMM003735-001	PF-04691502	6.2	0	2.4	1.1
FIMM003736-001	Rucaparib	0	0	0	0
FIMM003737-001	Tarenflurbil	0	0	0	0
FIMM003738-001	Tivozanib	1.9	0	0	3.3
FIMM003739-001	MK1775	7.5	5.1	7.6	9.4
FIMM003740-002	PF-00477736	9.4	7.8	0.8	3
FIMM003741-001	AZD7762	5.7	4.5	0.1	2.8
FIMM003742-001	AZD1152-HQPA	0	0	0	0
FIMM003743-003	AZD8055	9.6	2.3	0	0
FIMM003744-001	Belinostat	10.2	8.7	8.1	14.9
FIMM003745-002	Bimatoprost	0	0	0	0
FIMM003746-001	Doramapimod	2.5	0	0	0
FIMM003747-006	Bryostatin 1	3.3	17.2	0	0
FIMM003748-001	Tacedinaline	0	0	0	0
FIMM003749-001	BMS-754807	3.7	0.2	0	0.8
FIMM003750-001	Idelalisib	0.9	0	0	0
FIMM003751-001	Trametinib	12.4	0.7	12.5	5.3
FIMM003752-001	Sonidegib	2.4	1.1	0	0
FIMM003753-001	OSI-027	2.9	0	0	0
FIMM003754-001	Refametinib	10.6	6	18.6	10.5
FIMM003755-001	Everolimus	6.1	0	0	0
FIMM003756-001	Ruxolitinib	2.1	0.6	0	0
FIMM003757-001	Fasudil	1.4	2.6	2.1	1.6
FIMM003758-001	Indibulin	3.1	0	0	2.3
FIMM003759-001	Iniparib	0	0	0	0
FIMM003760-001	MK-2206	6.8	6.5	0	0
FIMM003761-001	Alisertib	0.1	0.8	0	0.7
FIMM003762-001	Nelarabine	0	0	0	0
FIMM003763-001	Nilotinib	3.8	0	0.2	4.5
FIMM003764-001	Luminespib	12.2	9.5	2	0
FIMM003765-001	2-methoxyestradiol	2.9	0.7	0.3	0
FIMM003766-002	Plerixafor	0	0	0	0
FIMM003767-001	Vemurafenib	0	0	1.8	0
FIMM003769-002	Vandetanib	0	3.6	2	0
FIMM003771-001	YM155	33.4	24.1	34.6	20.5
FIMM003772-001	Linsitinib	0	0	0	0
FIMM003773-001	EMD1214063	0	0	0	0
FIMM003774-001	Lestaurtinib	4.9	1.1	0	0
FIMM003775-001	Dasatinib	9.3	0	0	0
FIMM003776-001	Tofacitinib	0	0	0.9	0.9
FIMM003777-001	Fingolimod	8	7.5	6.8	6.7
FIMM003778-001	Axitinib	0.2	0	0	0
FIMM003779-001	Saracatinib	2.7	2.9	1.3	2.5
FIMM003780-002	Bosutinib	9.3	6.3	6.3	6.2
FIMM003781-001	Canertinib	4.3	2.8	7.7	3
FIMM003782-001	Lenalidomide	0	0	0	0
FIMM003783-001	Panobinostat	14	10.9	11.4	11.6
FIMM003784-001	Pazopanib	7.9	2.7	0	0
FIMM003785-001	Tandutinib	6.5	9.9	0	0
FIMM003786-001	Temsirolimus	7.9	0	0	0
FIMM003787-001	Vorinostat	6.6	2.4	2.5	6.9
FIMM003788-001	Entinostat	4.5	0.3	0.2	3.9
FIMM003789-001	Enzastaurin	2.8	5.6	0	0
FIMM003790-001	Olaparib	0.8	0.1	0	0
FIMM003791-001	Masitinib	2.9	0.2	0.1	0.2
FIMM003792-001	Pictilisib	2.9	0	0	0
FIMM003793-001	Vismodegib	0	0	0	2.2
FIMM003794-001	Sorafenib	0	0	0	0
FIMM003795-001	Seliciclib	0	0	0	0
FIMM003796-002	Patupilone	12.3	0	5.8	8.3
FIMM003797-001	Docetaxel	16.8	1.3	8.7	7.3
FIMM023794-002	Pentostatin	0.2	0.5	0	0
FIMM023795-004	Sirolimus	6	0	0	0
FIMM023796-003	Estramustine	0	0	0	0
FIMM023797-003	Floxuridine	19.7	14.6	0.2	0
FIMM023798-002	Gemcitabine	8.6	1.3	0	0.3
FIMM023799-002	Teniposide	9	3.1	5.3	5.8
FIMM023800-002	Dactinomycin	25.9	14.1	12.4	14.9
FIMM023801-003	Streptozocin	0.3	0.1	0	0
FIMM023804-002	Cladribine	3.3	0	0	0
FIMM023805-002	Mitomycin C	0	0	0	0
FIMM023806-004	Carboplatin	0	0	0	0
FIMM023807-006	Cisplatin	7.6	2	3.5	4
FIMM023808-003	Pemetrexed	8.3	5.6	0	0
FIMM023809-004	Oxaliplatin	2	0	0	0
FIMM023810-002	Uramustine	0	0	0	0
FIMM023811-004	Daunorubicin	7.5	2.8	0	0
FIMM023814-002	Etoposide	2	0	1.8	1.6
FIMM023816-003	Arsenic(III) oxide	0.1	1.6	0.9	0
FIMM023818-005	Doxorubicin	6.8	1.4	0	0
FIMM023819-002	Valrubicin	7	0.8	0	0
FIMM023820-003	Sunitinib	1.1	0	0	0
FIMM023821-002	Ixabepilone	5	0	3.1	3.8
FIMM023825-003	Azacitidine	1.1	0	0	0
FIMM023828-002	Fludarabine	2.5	0.4	0	0
FIMM023831-003	Bleomycin	3.5	0	0	0.1
FIMM023832-001	Dactolisib	4.2	0	0	0
FIMM023833-001	Quizartinib	0	0	0	0
FIMM100345-001	APR-246	0	1.3	0	0
FIMM100346-001	Carfilzomib	21.4	16.5	22.1	21.9
FIMM100347-001	Gandotinib	4.4	1.6	1.7	2.1
FIMM100352-001	AZ 3146	8.7	4.7	2.7	0.7
FIMM100355-002	Sotrastaurin	0	1	0	0.7
FIMM100358-001	Bendamustine	0	0	0	0
FIMM100362-001	Midostaurin	3.5	0	0.1	0
FIMM100364-001	Regorafenib	7	3.6	4.3	8.2
FIMM100365-001	XAV-939	0.5	1.6	0	1.2
FIMM100366-004	UCN-01	21.4	17	12.2	16.6
FIMM100367-002	Ruboxistaurin	7	7.2	5.5	3.8
FIMM100368-001	Capecitabine	0	0	0	0
FIMM100371-002	Chloroquine	9.4	8.7	7.2	5.2
FIMM100372-002	Valproic acid	0	0	0	0
FIMM100373-001	Tivantinib	3.8	4.8	0.5	1.7
FIMM100374-001	Niraparib	1.9	2.8	0	0
FIMM100375-001	Volasertib	6.6	0	0	0
FIMM100376-001	Toremifene	1.3	2.4	1.8	4.6
FIMM100377-001	Lasofoxifene	0.4	0	0	0
FIMM100378-006	Galiellalactone	2.1	0.2	1.8	2.9
FIMM100379-001	Omacetaxine	22.9	11.2	18.4	11.8
FIMM100380-001	RAF265	1.8	0	1.6	0
FIMM100381-001	Nutlin-3	0	0	0	0
FIMM100382-002	Neratinib	8.3	6.3	0	0.2
FIMM100383-001	Mocetinostat	8.3	3.6	4.8	10.5
FIMM100384-001	Rabusertib	2	5.3	0	0
FIMM100385-001	Galunisertib	0	0	0	0
FIMM100386-001	Linifanib	0	0	0	0
FIMM100387-001	Brivanib	0	0	0	0
FIMM100388-001	Buparlisib	6.2	0.9	0	1.4
FIMM100389-001	Nintedanib	8.1	0	6.7	1.1
FIMM100390-001	Apitolisib	5.6	0	0	0
FIMM100391-001	AZD4547	0	0	0	0
FIMM100392-001	VER 155008	1.7	2.3	0	0
FIMM100393-001	Daporinad	26.8	24.6	0	0
FIMM100395-001	Cabozantinib	1.1	3.2	0	0
FIMM100396-001	AZD1480	0	0	0	0
FIMM100397-001	Ridaforolimus	1.6	0	0	0
FIMM100398-001	Sonolisib	0	0	0	0
FIMM100399-001	Quisinostat	11.2	8.8	8.2	8.6
FIMM100402-001	Tosedostat	2	4.2	7.8	12.4
FIMM100403-001	PF-04708671	1.3	0	0	0.6
FIMM100407-001	Binimetinib	2.7	0	2.2	0
FIMM100408-002	Tamatinib	1.8	0	0	0.2
FIMM100409-001	KX2-391	8.2	2.1	1.8	5.5
FIMM100410-001	PF-3845	4	4.3	0.3	4
FIMM100411-001	MK-0752	0.2	0	0	0
FIMM100412-001	TAK-733	12.8	4.8	8.8	6.9
FIMM100413-001	SB 743921	6.3	0	8.7	9.8
FIMM100414-001	Omipalisib	10.9	0	0	0
FIMM100415-001	Ibrutinib	0	0	0	0
FIMM100416-001	TAK-901	3.6	0	0	0
FIMM100417-004	Fostamatinib	5.3	1	0.8	1.6
FIMM100418-001	JQ1	10.7	0.5	0	0
FIMM109440-001	NVP-BGJ398	0	0	0	0
FIMM109441-001	Momelotinib	0	0	0	0
FIMM109442-001	MLN-0128	5	0.2	0	0
FIMM109444-001	TGX-221	3.2	0	0	0.6
FIMM109445-002	Tubacin	5	7.3	2.2	7.2
FIMM109446-001	Tubastatin A	1	0	0	0.1
FIMM109447-001	Atorvastatin	7.3	2.5	0.6	2
FIMM109448-001	Varespladib	0	0	0	0
FIMM109449-001	StemRegenin 1	0.2	2.3	0.4	0.8
FIMM109450-001	VX-11E	7.2	1.1	1.2	3.6
FIMM109451-001	PFI-1	4.4	1.4	0	0
FIMM109453-001	4-hydroxytamoxifen	4.8	2.7	3.3	2.2
FIMM109454-002	15D-PGJ2	0	0	0	0
FIMM109455-001	RD162	0	0	0	0.8
FIMM109456-001	Enzalutamide	0	0	0	0
FIMM109458-002	1-methyl-D-tryptophan	0.9	0	0	0
FIMM109459-001	Dacomitinib	0	0.9	4.7	0
FIMM109460-001	Dinaciclib	18.7	13.8	8.8	15.4
FIMM109461-001	Dabrafenib	0	0	0.9	0.9
FIMM109462-001	I-BET151	6.1	0	0	0
FIMM109463-001	Ralimetinib	0	0.2	0	0
FIMM109464-001	Crenolanib	9.4	5.3	4.6	7.2
FIMM109465-001	PF-4800567	1.2	0	0	0
FIMM109467-001	PF-670462	0	0	0	0
FIMM109468-001	ZSTK474	6.1	0.2	0	0
FIMM115468-001	PAC-1	3.8	2.7	0	0
FIMM115469-001	AZD2014	7.9	0	0.5	0
FIMM115470-001	CPI-613	0	0	0	0
FIMM115471-001	FG-4592	2.9	2.2	0	0
FIMM115472-001	Pevonedistat	10.6	16.9	7	7.6
FIMM115473-001	GSK2636771	2.8	3.6	0	0
FIMM115474-001	AT-406	3.4	17	19.8	32.3
FIMM115476-003	(5Z)-7-Oxozeaenol	2.1	0	2.7	0.4
FIMM115477-001	Rebastinib	0	0	0	0
FIMM115478-001	Lomeguatrib	0	0.1	0	0
FIMM115479-001	GSK269962	1.5	0	0	0
FIMM115481-001	PF 431396	5.3	2.3	4	4.1
FIMM115482-001	GSK650394	0	0	0	0
FIMM115483-001	AVN944	5.4	0	0	0
FIMM115484-001	Venetoclax	0	0	0	0
FIMM115485-001	BMS-911543	0	0	0	0
FIMM115486-001	Ipatasertib	3.7	3.3	0	0
FIMM115488-002	Radicicol	6.4	2	1.9	0
FIMM115492-001	LY-294002	0	1.7	2.4	0.1
FIMM115606-002	IOX-2	4	5	0	0
FIMM115607-003	GSK-J4	11.3	10.2	8.3	7.4
FIMM115608-002	UNC1215	0.3	0.4	0	0
FIMM115609-002	SGC0946	1.5	5	0.6	5.5
FIMM115610-002	UNC0642	3.1	3.5	0.5	3
FIMM115611-001	GSK343	3.1	6	1.9	3.8
FIMM115612-002	UNC0638	6.3	8.3	6.8	7
FIMM115613-002	C646	0.7	0	0	0
FIMM115614-001	8-chloro-adenosine	10.6	1.3	0	0.9
FIMM115615-001	8-amino-adenosine	22.8	18.1	13.8	12.2
FIMM115616-003	Stattic	9.4	6.6	7.2	4.4
FIMM133775-001	AZ-23	0	0	1	0
FIMM133776-001	Rocilinostat	3.5	2.1	1	6.7
FIMM133777-001	ASP3026	3.7	0.3	0	0
FIMM133778-001	Alectinib	0.4	0	0	0
FIMM133779-001	GSK-1838705A	1.2	0.9	0	0
FIMM133780-001	GSK-1904529A	2.4	2.9	0	0
FIMM133781-001	SP600125	0.5	0	0	0
FIMM133782-001	Ganetespib	11.5	9.9	3	1.2
FIMM133783-001	TRAM-34	0	0	0	0
FIMM133784-001	Pracinostat	11.9	10.6	8.5	8.1
FIMM133785-001	AR-42	9.5	9.3	7.5	12.6
FIMM133786-001	Lonafarnib	3.1	2.4	0	0
FIMM133787-001	Alpelisib	0	1.5	0	0
FIMM133788-001	Baricitinib	0.9	0.9	0	0
FIMM133789-001	BX-912	5.7	3.5	3.1	1.8
FIMM133791-001	AZD-5363	1.8	0.3	0	0
FIMM133792-001	CUDC-305	13.6	8.7	3.4	3.4
FIMM133793-001	Oprozomib	11.5	11.4	16.8	17
FIMM133794-001	Fedratinib	9.2	1.9	5.7	2.2
FIMM133795-001	PF-03758309	10.1	5.6	4.8	5.8
FIMM133796-001	GSK-2334470	3.6	0	0	0
FIMM133797-002	Pomalidomide	0	0	0	0
FIMM133798-001	Bafetinib	4.3	0	0.5	0.6
FIMM133799-001	Orteronel	0	0	0	0
FIMM133800-001	AZD-8330	21.8	5.5	20.3	15
FIMM133801-001	BMS-599626	2.4	1.2	0	0
FIMM133802-001	EPZ-5687	0	3.5	0	0
FIMM133803-001	LY-2874455	4.8	0	0	0
FIMM133804-001	ARN 509	0.4	0	0	0
FIMM133805-001	Tideglusib	0	0	0	0
FIMM133806-001	SGI-1776	9	9	4.7	4.9
FIMM133807-001	Rigosertib	5.3	0	2.4	2.4
FIMM133808-001	Milciclib	5.1	0.9	0	0.3
FIMM133809-001	Lenvatinib	0	0	0	0
FIMM133810-001	Duvelisib	0	3	3.3	0
FIMM133811-001	Icotinib	3	6.2	0	0
FIMM133812-001	Cilengitide	0	0	0	0
FIMM133813-001	Apatinib	0	0	0	0
FIMM133814-001	Brigatinib	0.7	6.4	3.6	1.8
FIMM133815-001	Amuvatinib	1.8	0.6	0	5.5
FIMM133816-002	SCH772984	10.8	2.1	10.9	6
FIMM133817-001	Semaxanib	0	0	3.5	0.2
FIMM133818-001	Pelitinib	21.1	14.9	0	2.7
FIMM133819-001	Telatinib	0	0	0	0
FIMM133820-002	Triciribine	12	9.7	0	0
FIMM133821-001	Tozasertib	3	0	0.3	1.6
FIMM133822-001	Varlitinib	21.3	1	0	0.2
FIMM133823-001	Golvatinib	2	0.2	0	0
FIMM133824-002	Copanlisib	6.3	0	0	10.2
FIMM133825-001	Sapitinib	8.5	0	0	0
FIMM133826-001	NVP-AEE788	0.8	0.4	0	0
FIMM133827-001	AT7519	12.7	5.6	5.3	8.6
FIMM133828-001	NVP-BGT226	17.3	0.8	6.4	0
FIMM133829-001	BMS-777607	21	0	0.9	0
FIMM133830-001	Abemaciclib	0	0.9	0	0.9
FIMM133831-001	Ceritinib	1.2	0	0	0.9
FIMM133832-001	AGI-5198	0	0	0	0
FIMM133834-001	VX 745	0	0	0	0
FIMM133835-001	XL-647	0	0	0	0
FIMM133836-001	TAK-960	20.6	4.9	0.9	0
FIMM133837-001	Hydroxyfasudil	0	0	0	0
FIMM133838-001	Lucitanib	0.7	0	1.2	0.3
FIMM133840-001	PD184352	7.7	1.8	8.5	6.2
FIMM133841-001	ENMD-2076	8.8	3.8	0.9	2
FIMM133842-001	MK-2461	3.6	0	0	0
FIMM133843-001	PD0325901	9.8	0	4.7	2
FIMM133844-001	PH-797804	0	0	0	0
FIMM133845-001	TAK-715	0.8	0	0	0.3
FIMM133846-001	TG100-115	19	5.7	0	0
FIMM133847-001	AMG-208	8.6	1.9	0	0
FIMM133848-001	AMG-900	0.3	0	0	0
FIMM133849-001	ARRY-380	0	0.9	0	0
FIMM133850-001	GSK-1070916	0	3.9	6.4	0
FIMM133851-001	GSK-461364	5.2	1.5	7	10
FIMM133852-001	NVP-INC280	10.5	4.5	0	0
FIMM133853-001	OSI-930	8	4.5	0.9	0
FIMM133854-001	Palomid-529	0	0	0	0
FIMM133855-001	PF-00562271	5.8	0.5	1.8	2.5
FIMM133856-001	PF-03814735	21.7	5.5	0	2.8
FIMM133857-001	Gedatolisib	20.8	7.2	0	0
FIMM133858-001	SNS-314	0	0	0	0
FIMM133859-001	TAK-285	0	0.9	0	0
FIMM133860-001	CEP-32496	7.7	0	7.8	4
FIMM133862-002	IOX-1	0	0	0	0
FIMM133866-001	MLN-8054	2.2	0.1	0	0
FIMM133867-001	KW-2449	0	0	0	0
FIMM133868-001	KRN-633	0.9	0	0	0
FIMM133869-001	PHA-793887	20.1	1.8	0	3.2
FIMM133870-001	AZD-6482	19.8	4.2	0.9	0
FIMM133871-001	GSK-1059615	4.3	0	0	0
FIMM133872-001	CYC-116	4.8	0.2	0	0
FIMM133873-001	CP-724714	0.3	0	0	2.2
FIMM133874-001	SGX-523	0	0.9	0.9	0
FIMM133875-001	JNJ-38877605	6.9	0	0	0
FIMM133876-001	GSK-690693	0.2	0	0	0
FIMM133877-001	OSU-03012	8.7	5	7.3	8
FIMM133878-001	NVP-AEW541	8	4.5	6.2	5.7
FIMM133879-001	PF-04217903	0	0.9	0	0
FIMM133880-001	AZD-1080	0	0	0	0
FIMM133881-001	RG-7603	2.7	0	0	0
FIMM133882-001	MK-8776	2.9	0	0	0
FIMM133883-001	PKI-402	9.4	1.1	0	0
FIMM133884-001	CH-5132799	7.7	0	0	0
FIMM133885-001	AZD-5438	2.3	0.1	0.5	2.7
FIMM133886-001	Silmitasertib	3.5	0	0	0
FIMM133887-001	Mubritinib	2	2.1	0	0
FIMM133888-001	AZD-8186	1.7	0	0	0
FIMM133889-001	GDC-0623	18.1	3.7	11.2	5.2
FIMM133890-001	Talmapimod	0	0	0	0
FIMM133891-001	Birinapant	13.2	20.3	22.4	31.3
FIMM133892-001	LCL161	2.5	20.5	24.4	40.9
FIMM133893-001	Tazemetostat	0	1	0	0
FIMM133895-001	deltarasin	7.3	5.7	7.3	9.2
FIMM133896-001	Pinometostat	0	0	0	0
FIMM133897-001	PHA 408	6.3	4.2	6.9	5.2
FIMM133898-001	PS-1145	0.9	0.9	0.3	0
FIMM133899-001	KU-60019	3.6	0	0	0.2
FIMM133900-001	TPCA-1	1.9	0	0	0.9
FIMM133901-001	XL019	0.6	0	0	0
FIMM133902-001	Selinexor	13.5	8.6	8.1	5.8
FIMM133903-001	IRAK1/4 inhibitor	0	0	0	0
FIMM133904-001	GSK2801	0	0	0	0
FIMM133905-002	SGC-CBP30	2.4	0	0	0
FIMM136357-001	TH588	0.8	0.9	0.5	0.6
FIMM136358-001	NSC348884	2.6	0.6	1.9	6.8
FIMM136365-001	VGX-1027	0	0	0	0
FIMM136366-001	OTX015	10.2	0	0	0
FIMM136367-001	Encorafenib	1.3	0	0	0
FIMM136368-001	URB597	0	0.2	0	0
FIMM136369-001	CUDC-907	28	24	24.5	23.5
FIMM136370-001	MK-8745	0.3	0.9	0.3	0.5
FIMM136371-001	NLG919	0	0	0	0
FIMM136372-001	NVP-LGK974	8.4	7.6	0	0.4
FIMM136373-001	ONX-0914	18.1	17.1	18.6	19.1
FIMM136374-001	RGFP966	0.2	2.6	0	3.1
FIMM136375-001	NMS-873	14.7	6.8	7.4	7.6
FIMM136376-001	AZ191	6.8	3.6	2.9	0
FIMM136377-001	Ribociclib	0	0	0	0
FIMM136378-001	Triapine	1.2	0	0	0
FIMM136379-001	VE-821	0	0	0	0
FIMM136380-001	Pacritinib	6.2	2.4	0.6	1.6
FIMM136381-001	Tanzisertib	3.1	0	0	0
FIMM136382-001	GSK923295	13.6	3.5	6.2	10.3
FIMM136383-001	Bentamapimod	3.7	1.6	0	0
FIMM136384-001	Idasanutlin	0	0	0.6	2.6
FIMM136385-001	Aldoxorubicin	7.3	1.2	0	0
FIMM136386-001	Filanesib	8.4	0	9.3	14.1
FIMM136387-001	AGI-6780	0	0	0	0.5
FIMM136388-001	Talazoparib	0.4	0	0	0
FIMM136389-001	Tasquinimod	3.4	0	0	0
FIMM136390-001	Resminostat	7.1	2.5	4.4	7.5
FIMM136391-001	WEHI-539	1	1.6	2.5	5.6
FIMM136392-001	Cobimetinib	12.8	1.6	12	4.4
FIMM136393-001	AZD1208	0	0	0	0
FIMM136394-001	BGB324	9.5	10.6	6.1	4.4
FIMM136397-001	AZD7545	0	3.6	0	0
FIMM136398-001	Osimertinib	3.9	1.2	0	0
FIMM136399-001	BMS863233	0	0	0	0
FIMM136400-001	Darapladib	0	0	0	13.1
FIMM136401-001	GNE-0877	0	0	0	0
FIMM136402-001	Entospletinib	0	0.9	0	10.3
FIMM136404-001	Losmapimod	0	1.7	0	0
FIMM136405-001	ML323	1.7	0	0	0
FIMM136406-001	OTSSP167	9.1	22.4	0.2	0
FIMM136407-001	PTC-209	7.5	0	0	0
FIMM136409-001	UNC2881	0.5	0	0	0
FIMM136412-001	AMG-232	0	0	0	12.7
FIMM136413-001	AMG-925	0	0	0	0
FIMM136414-001	CEP-37440	6.1	4	0	8.9
FIMM136415-001	Rociletinib	2.8	0	0	0
FIMM136416-001	FRAX486	2.8	0	0	0
FIMM136417-001	GNE-7915	0	0	0	0
FIMM136418-001	GSK2830371	0	0	0	0
FIMM136419-001	GSK525762	6.2	0	0	0
FIMM136421-001	TAK-632	8.7	1.6	5.3	17.8
FIMM136423-001	Voxtalisib	4.3	0.8	0.2	0
FIMM136426-001	BCI	12.7	8.4	19.7	9.2
FIMM136427-001	MST-312	7.6	8.6	0	0
FIMM136428-002	Taselisib	0.9	0	0	0
FIMM136429-001	GSK2656157	0.3	0	0	15
FIMM136431-001	Glasdegib	0	0	0	0
FIMM136432-001	Pilaralisib	0.9	0	0	0.9
FIMM136434-001	Onalespib	10.6	13.6	2.6	0
FIMM136436-001	Uprosertib	0	0	0	0
FIMM136437-001	AT13148	6	3	7.6	7.8
FIMM136438-001	Cerdulatinib	2.9	0	0	0
FIMM136440-001	Filgotinib	0.2	0	0	0
FIMM136448-001	Afuresertib	1.6	0.5	0	0
FIMM136449-001	UM729	0	0	0	0
FIMM136450-001	PF-06463922	0	0	0	0
FIMM136451-001	UMI-77	10.8	3.2	18.7	8
FIMM136452-001	TEW-7197	0	9.1	0	0.9
FIMM136453-001	Sabutoclax	13.6	11.8	5.6	11.4
FIMM136456-001	SH-4-54	5.7	3.8	7.7	7.3
FIMM136458-001	BAY 87-2243	13	14.7	0	0
FIMM136465-001	Givinostat	4	0.9	3.4	2.4
FIMM136466-001	Amsacrine	8.6	4.8	7.4	2
FIMM136467-001	PCI-34051	0	0	0	10.5
FIMM136469-001	Cabazitaxel	11.5	16.4	9.7	0
FIMM136470-002	GDC-0994	3.5	0	3	0
FIMM136472-001	SLx-2119	0	0	0	0
FIMM136473-001	Merestinib	0	9	0	0
FIMM136474-001	Pixantrone	0.4	3.1	0	0
FIMM136475-001	Poziotinib	0	3.1	0	0
FIMM136476-001	Pyridoclax	5.9	1.9	0	0.3
FIMM136477-001	Spebrutinib	0.4	0	0	0
FIMM136478-001	Verdinexor	5.7	0	4.2	4.4
FIMM136480-001	Romidepsin	29	20.5	26.9	33.6
FIMM136481-001	Abexinostat	12.2	3.4	10.4	16.6
FIMM136488-001	A-1210477	4.2	13.3	7.1	2.4
FIMM136490-001	VS-4718	0	0	0	0
FIMM136491-001	GSK2879552	0	0	0	0
FIMM136493-001	Ulixertinib	2.1	0	2.7	0
FIMM136494-001	LY3009120	14.8	0.6	19.4	21.9
FIMM136495-001	Pexidartinib	0	0	0	0
FIMM136496-001	Marimastat	0	0.2	0	0
FIMM136497-001	EPZ015666	1.8	0.5	0	0
FIMM136498-001	SAR405838	0	0	0.7	0
FIMM136500-001	Prexasertib	29.8	13.2	6.9	21
FIMM136501-001	Epacadostat	0	0	0	0
Abbreviations: DSS = Drug sensitivity score, CTG = Cell viability assay CellTitreGlo,
CTX = Cytotoxicity assay CellTox Green, shScr = short hairpin scramble, shPPFIA1 = short hairpin PPFIA1

## Sheet: UT-SCC-42A_1B
Supplementary Table 1B. DSS scores for all the tested 23 compounds in UT-SCC-42A HNSCC
cells as measured by cell viability (CellTiter-Glo) assay.
COMPOUND ID	DRUG_NAME	UT-SCC-42A ShScr_CTG	UT-SCC-42A shPPFIA1_1 CTG	UT-SCC-42A shPPFIA1_2 CTG
FIMM000160	Gefitinib	11.1	9.2	9.7
FIMM000183	Erlotinib	9.1	9.5	8.8
FIMM003710	Afatinib	9.4	10.8	12.2
FIMM133822	Varlitinib	7.7	8.6	8
FIMM000344	Vinorelbine	3.4	10.7	25.3
FIMM003797	Docetaxel	13	15.2	26.1
FIMM003755	Everolimus	3.3	2.8	5.4
FIMM003786	Temsirolimus	5.7	7.1	10.8
FIMM023832	Dactolisib	13.9	10.8	17.1
FIMM133870	AZD-6482	1.6	0	0
FIMM133828	NVP-BGT226	20.2	14.1	19.6
FIMM003729	Pimasertib	10.1	16.3	17.8
FIMM003751	Trametinib	9.9	15.8	15.3
FIMM133800	AZD-8330	15.7	25.6	25.3
FIMM133816	SCH772984	11.4	14.7	13.6
FIMM133889	GDC-0623	0.3	0	0
FIMM136392	Cobimetinib	9	14	12.9
FIMM115474	AT-406	0.2	0	0.1
FIMM133892	NVP-LCL161	1	0.6	2.9
FIMM133829	BMS-777607	0	0	0
FIMM133836	TAK-960	0	0	0.6
FIMM133856	PF-03814735	8.1	9	9.7
FIMM133869	PHA-793887	8.6	9.7	11.4
Abbreviations: DSS = Drug sensitivity score, CTG = Cell viability assay CellTitreGlo,
shScr = short hairpin scramble, shPPFIA1 = short hairpin PPFIA1

## Sheet: UT-SCC-24A_1C
Supplementary Table 1C. DSS scores for all the tested 23 compounds in UT-SCC-24A HNSCC cells as
measured by cell viability (CellTiter-Glo) and cytotoxity (CellTox Green) assays.
COMPOUND ID	DRUG_NAME	UT-SCC-24A_ShScr_CTG	UT-SCC-24A_shPPFIA1_1_CTG	UT-SCC-24A_shPPFIA1_2_CTG	UT-SCC-24A shScr_CTX	UT-SCC-24A shPPIA1_1_CTX	UT-SCC-24A shPPIA1_2_CTX
FIMM000160	Gefitinib	12.1	19.6	18.4	8.3	19.4	17.3
FIMM000183	Erlotinib	11.9	20.8	14	8.3	17.8	11.4
FIMM000344	Vinorelbine	15.3	12	18	13.1	8.4	8.4
FIMM003710	Afatinib	13.4	18.5	18.1	12	20.4	19.8
FIMM003729	Pimasertib	20.5	25.6	23.4	15.6	28.5	23.5
FIMM003751	Trametinib	15.4	19.6	18.5	7.8	18.9	18.4
FIMM003755	Everolimus	2.9	1.3	2.5	0	0	0
FIMM003786	Temsirolimus	4.4	2.8	4.1	0	0	0
FIMM003797	Docetaxel	18.7	17.3	18.8	20.1	16.2	15.2
FIMM023832	Dactolisib	18	16.2	17	2.3	1.3	0.5
FIMM115474	AT-406	0	1	1.9	5.3	7.8	13.5
FIMM133800	AZD-8330	23.9	30	27.6	14.2	28.4	27.6
FIMM133816	SCH772984	17.3	21.3	20.5	11.6	21.7	21.1
FIMM133822	Varlitinib	9	10.7	11	4	10.3	10.1
FIMM133828	NVP-BGT226	20.7	19.4	20.4	7.8	7.9	6.5
FIMM133829	BMS-777607	0	0	0	0	0	0
FIMM133836	TAK-960	0	0	0	0	0	0
FIMM133856	PF-03814735	8.5	8	8.7	4.3	4.1	3.9
FIMM133869	PHA-793887	5.8	8.1	8.5	1.2	1.9	1.4
FIMM133870	AZD-6482	1.4	2.1	1.9	0.8	2	1
FIMM133889	GDC-0623	1.8	2	0	0.8	1.8	0
FIMM133892	NVP-LCL161	4.2	4.5	5.7	8.1	10.2	12.8
FIMM136392	Cobimetinib	14.7	19.9	16.1	10.8	19.5	18
Abbreviations: DSS = Drug sensitivity score, CTG = Cell viability assay CellTitreGlo,
CTX = Cytotoxicity assay CellTox Green, shScr = short hairpin scramble, shPPFIA1 = short hairpin PPFIA1

## Sheet: BT-474_1D
Supplementary Table 1D. DSS scores for all the tested 23 compounds in BT-474 breast cancer cells as
measured by cell viability (CellTiter-Glo) and cytotoxity (CellTox Green) assays.
COMPOUND_ID	DRUG_NAME	BT-474 shScr_CTG	BT-474 shPPFIA1_1_CTG	BT-474 shPPFIA1_2_CTG	BT-474 shScr_CTX	BT-474 shPPFIA1_1_CTX	BT-474 shPPFIA1_2_CTX
FIMM000160	Gefitinib	10.8	7.8	9.1	4.8	4.1	5.6
FIMM000183	Erlotinib	3.9	2.5	2.9	1.2	0.8	1.1
FIMM000344	Vinorelbine	18.7	9.2	10	13.8	11.1	13.2
FIMM003710	Afatinib	16.2	13.2	13.3	7.9	7.4	8.7
FIMM003729	Pimasertib	0.4	0.1	0.5	0	0	0.2
FIMM003751	Trametinib	0.1	0	0	0	0	0
FIMM003755	Everolimus	5.2	5.2	3.6	0	0	0
FIMM003786	Temsirolimus	9.8	7.8	6.2	0	0	0
FIMM003797	Docetaxel	20.6	16.1	16.8	20.9	20.1	20.5
FIMM023832	Dactolisib	11	7.4	7.4	0	0	0
FIMM115474	AT-406	0	0	0	0.2	1.3	1.4
FIMM133800	AZD-8330	0	0	0	0	0	0
FIMM133816	SCH772984	0	0	0	0	0	0.2
FIMM133822	Varlitinib	10.7	8.2	9.3	3.9	3.1	4.5
FIMM133828	NVP-BGT226	14.2	9.6	11.3	4.8	2.8	6.2
FIMM133829	BMS-777607	0	0	0	0	0	0
FIMM133836	TAK-960	0	0	0	0	0	0
FIMM133856	PF-03814735	4.5	2.7	2.8	3.5	3	3.7
FIMM133869	PHA-793887	1.5	1.2	1.3	0.4	0.9	1.1
FIMM133870	AZD-6482	2.1	1.5	1.1	0.1	0.2	0.1
FIMM133889	GDC-0623	0	0	0	0	0	0
FIMM133892	NVP-LCL161	0.7	1	1.4	1.3	2.4	3.3
FIMM136392	Cobimetinib	0	0	0	0	0	0
Abbreviations: DSS = Drug sensitivity score, CTG = Cell viability assay CellTitreGlo,
CTX = Cytotoxicity assay CellTox Green, shScr = short hairpin scramble, shPPFIA1 = short hairpin PPFIA1

## Sheet: UT-SCC-95_1E
Supplementary Table 1E. DSS scores for all the tested 23 compounds in UT-SCC-95 HNSCC cells as
measured by cell viability (CellTiter-Glo) and cytotoxity (CellTox Green) assays.
COMPOUND ID	DRUG_NAME	UT-SCC-95_PPFIA1_OE_CTG	UT-SCC-95_Ctrl_CTG	UT-SCC-95_PPFIA1_OE_CTX	UT-SCC-95_Ctrl_CTX
AZD-6482	AZD-6482	2	1	0	0
AZD-8330	AZD-8330	5	5	3.1	3.6
Afatinib	Afatinib	7.1	7.9	0	0
BMS-777607	BMS-777607	0	0	0	0
Cobimetinib	Cobimetinib	14.6	13.2	4.5	0
Dactolisib	Dactolisib	19.5	19	0	0
Debio 1143	Debio 1143	8.4	8.6	6.8	5.9
Docetaxel	Docetaxel	21.4	24.1	22.2	14.6
Erlotinib	Erlotinib	6.7	5.8	0	0
Everolimus	Everolimus	13.1	11.3	0	0
GDC-0623	GDC-0623	13.5	8.9	0	0
Gefitinib	Gefitinib	6.3	5.5	0	0
NVP-BGT226	NVP-BGT226	22.6	22.9	1.4	0.8
NVP-LCL161	NVP-LCL161	18.2	17.3	15	11.6
PF-03814735	PF-03814735	8	8.2	1.8	1.8
PHA-793887	PHA-793887	11.5	11.9	4.3	1
Pimasertib	Pimasertib	0	0	0	0
SCH772984	SCH772984	12.4	9.7	1.1	0
TAK-960	TAK-960	0	0	0	0
Temsirolimus	Temsirolimus	10.7	12.3	0	0
Trametinib	Trametinib	11.1	7.1	0	0
Varlitinib	Varlitinib	5.9	6	0	0
Vinorelbine	Vinorelbine	14.1	16.5	0	0
Abbreviations: DSS = Drug sensitivity score, CTG = Cell viability assay CellTitreGlo,
CTX = Cytotoxicity assay CellTox Green, OE = overexpression, Ctrl = empty vector control
